# Supplementary material for: Common Transcriptomic Effects of Abatacept and Other DMARDs on Rheumatoid Arthritis Synovial Tissue
Source: Front Immunol. 2021 Aug 30;12:724895. doi: 10.3389/fimmu.2021.724895 (PMC8435834; doi:10.3389/fimmu.2021.724895)
Supplement: Supplementary file 2 [file Table_1.xlsx]

## Sheet: Supplementary Table 1
SUPPLEMENTARY TABLE 1
Transcripts differentially expressed
in pre- vs. post-Abatacept (ABA) treated samples
Probe Set ID	FC (post vs pre)	Effect of ABA	Gene Symbol
AFFX-HUMRGE/M10098_M_at	-1.54331	down
202270_at	-1.56279	down	GBP1
202503_s_at	-1.82165	down	KIAA0101
202833_s_at	-1.83505	down	SERPINA1
202843_at	-1.50168	down	DNAJB9
202859_x_at	-2.52528	down	CXCL8
202901_x_at	-1.5697	down	CTSS
203276_at	-1.52682	down	LMNB1
203535_at	-2.55695	down	S100A9
203765_at	-1.68876	down	GCA
204563_at	-1.75516	down	SELL
204597_x_at	-1.60956	down	STC1
205034_at	-1.54434	down	CCNE2
205404_at	-1.55937	down	HSD11B1
205476_at	-2.05473	down	CCL20
205681_at	-2.52137	down	BCL2A1
205692_s_at	-1.58354	down	CD38
205798_at	-1.73709	down	IL7R
205863_at	-1.9264	down	S100A12
205922_at	-1.81801	down	VNN2
206025_s_at	-2.02066	down	TNFAIP6
206026_s_at	-2.18583	down	TNFAIP6
206211_at	-2.58668	down	SELE
206391_at	-1.95745	down	RARRES1
206392_s_at	-2.03693	down	RARRES1
206545_at	-1.6647	down	CD28
206632_s_at	-1.65357	down	APOBEC3B
206693_at	-1.78403	down	IL7
206765_at	-1.79122	down	KCNJ2
206785_s_at	-1.98821	down	KLRC1///KLRC2
207165_at	-1.71742	down	HMMR
207332_s_at	-1.85656	down	TFRC
207387_s_at	-1.72604	down	GK
207610_s_at	-1.99168	down	ADGRE2
207850_at	-1.57979	down	CXCL3
208350_at	-5.74723	down	CSN1S1
208691_at	-2.01	down	TFRC
209267_s_at	-1.82133	down	SLC39A8
209395_at	-3.58492	down	CHI3L1
209396_s_at	-3.55371	down	CHI3L1
209598_at	-1.50583	down	PNMA2
209709_s_at	-1.57761	down	HMMR
209714_s_at	-1.69288	down	CDKN3
209829_at	-1.69946	down	FAM65B
209969_s_at	-1.56121	down	STAT1
210119_at	-1.77699	down	KCNJ15
210164_at	-2.33831	down	GZMB
210606_x_at	-1.6118	down	KLRD1
210772_at	-1.5872	down	FPR2
210773_s_at	-1.73302	down	FPR2
210873_x_at	-2.4577	down	APOBEC3A///APOBEC3A_B
211269_s_at	-1.59797	down	IL2RA
211429_s_at	-1.7445	down	SERPINA1
211488_s_at	-1.51923	down	ITGB8
211506_s_at	-2.30113	down	CXCL8
211652_s_at	-2.45501	down	LBP
212190_at	-1.59968	down	SERPINE2
212587_s_at	-1.53089	down	PTPRC
213060_s_at	-2.61002	down	CHI3L2
213832_at	-1.74392	down	KCND3
214461_at	-3.6487	down	LBP
214511_x_at	-2.37839	down	FCGR1B
214681_at	-1.58303	down	GK
214729_at	-1.63206	down	TWISTNB
214974_x_at	-1.8122	down	CXCL5
215078_at	-2.03621	down	LOC100129518///SOD2
215191_at	-1.56122	down
215223_s_at	-1.96257	down	LOC100129518///SOD2
215599_at	-1.5228	down	GUSBP3
215966_x_at	-1.56395	down	GK3P
215977_x_at	-1.53033	down	GK
216841_s_at	-1.94468	down	LOC100129518///SOD2
216950_s_at	-2.31799	down	FCGR1A///FCGR1C
217552_x_at	-1.96114	down	CR1
217738_at	-2.12696	down	NAMPT
217739_s_at	-1.94095	down	NAMPT
217979_at	-1.54889	down	TSPAN13
218729_at	-1.5217	down	LXN
219014_at	-1.92412	down	PLAC8
219439_at	-1.74428	down	C1GALT1
219869_s_at	-1.74455	down	SLC39A8
219915_s_at	-1.72445	down	SLC16A10
219927_at	-1.52609	down	FCF1
221111_at	-1.8914	down	IL26
221477_s_at	-1.53588	down	LOC100129518///SOD2
221872_at	-2.27132	down	RARRES1
222320_at	-1.50716	down
222326_at	-1.50282	down
222500_at	-1.53865	down	PPIL1
222608_s_at	-1.6316	down	ANLN
222753_s_at	-1.53052	down	SPCS3
222848_at	-1.54033	down	CENPK
222939_s_at	-1.90029	down	SLC16A10
224405_at	-1.79559	down	FCRL5
225646_at	-1.5627	down	CTSC
226784_at	-1.54391	down	TWISTNB
227361_at	-1.62148	down	HS3ST3B1
227677_at	-1.56911	down	JAK3
228323_at	-1.5337	down	CASC5
228863_at	-1.66557	down	PCDH17
229152_at	-1.65109	down	FDCSP
229390_at	-1.60342	down	FAM26F
229543_at	-1.71358	down
230746_s_at	-1.62408	down
235117_at	-1.57647	down	CHAC2
236220_at	-1.80614	down	SLC16A10
238317_x_at	-1.52554	down
238341_at	-1.50145	down
238774_at	-1.5663	down
239205_s_at	-2.18842	down	CR1///CR1L
240019_at	-1.75424	down
240845_at	-1.52355	down	EVI5
241620_at	-1.53025	down	SMCHD1
242649_x_at	-1.86154	down	HMGN2P46
242982_x_at	-1.6008	down	ITGB8
243296_at	-1.75311	down	NAMPT
244162_at	-1.58997	down
244313_at	-2.67886	down	CR1
1552480_s_at	-1.61286	down	PTPRC
1554012_at	-1.57606	down	RSPO2
1554741_s_at	-1.57179	down	FGF7///KGFLP1///KGFLP2
1555103_s_at	-1.56412	down	FGF7
1555167_s_at	-1.92979	down	NAMPT
1555758_a_at	-1.76763	down	CDKN3
1559949_at	-1.52444	down
1561615_s_at	-1.52804	down	SLC8A1
1566342_at	-1.55613	down	SOD2
1569003_at	-1.62477	down
1569830_at	-1.66061	down	PTPRC
200884_at	1.53181	up	CKB
201058_s_at	1.73812	up	MYL9
201116_s_at	1.67393	up	CPE
201117_s_at	1.52617	up	CPE
201262_s_at	1.74454	up	BGN
201309_x_at	1.6639	up	NREP
201310_s_at	1.60903	up	NREP
201387_s_at	1.53092	up	UCHL1
201467_s_at	1.58213	up	NQO1
201468_s_at	1.5483	up	NQO1
201496_x_at	2.16629	up	MYH11
201497_x_at	1.94481	up	MYH11
201539_s_at	1.83244	up	FHL1
201564_s_at	1.56472	up	FSCN1
201579_at	1.52768	up	FAT1
201792_at	1.68165	up	AEBP1
201984_s_at	1.51161	up	EGFR
202273_at	1.63502	up	PDGFRB
202274_at	1.90232	up	ACTG2
202310_s_at	2.33247	up	COL1A1
202311_s_at	2.67463	up	COL1A1
202350_s_at	1.7755	up	MATN2
202363_at	1.73743	up	SPOCK1
202409_at	2.18742	up	IGF2///INS-IGF2
202410_x_at	1.57357	up	IGF2///INS-IGF2
202555_s_at	1.6011	up	MYLK
202575_at	1.71213	up	CRABP2
203151_at	1.5006	up	MAP1A
203325_s_at	1.61269	up	COL5A1
203407_at	2.12229	up	PPL
203424_s_at	2.15144	up	IGFBP5
203425_s_at	1.71123	up	IGFBP5
203499_at	1.50982	up	EPHA2
203766_s_at	1.8092	up	LMOD1
203812_at	1.57078	up	SLIT3
203851_at	1.54133	up	IGFBP6
203951_at	1.71641	up	CNN1
204083_s_at	1.60883	up	TPM2
204320_at	1.73212	up	COL11A1
204682_at	1.50963	up	LTBP2
204938_s_at	1.95593	up	PLN
204983_s_at	1.95452	up	GPC4
204984_at	1.69532	up	GPC4
205150_s_at	1.84324	up	TRIL
205206_at	1.63024	up	ANOS1
205226_at	1.54108	up	PDGFRL
205229_s_at	1.76082	up	COCH
205381_at	1.91439	up	LRRC17
205440_s_at	2.17315	up	NPY1R
205475_at	1.57719	up	SCRG1
205532_s_at	1.68858	up	CDH6
205824_at	1.54067	up	HSPB2
205857_at	1.71523	up	SLC18A2
206116_s_at	1.56201	up	TPM1
207134_x_at	1.79136	up	TPSAB1///TPSB2
207469_s_at	1.50485	up	PIR
207496_at	1.75501	up	MS4A2
207497_s_at	1.77323	up	MS4A2
207961_x_at	1.96357	up	MYH11
207977_s_at	1.5006	up	DPT
209159_s_at	1.55	up	NDRG4
209283_at	1.97653	up	CRYAB
209343_at	1.84637	up	EFHD1
209465_x_at	1.70798	up	PTN
209466_x_at	1.77963	up	PTN
209468_at	1.51733	up	LRP5
209651_at	1.57726	up	TGFB1I1
209656_s_at	1.50362	up	TMEM47
209663_s_at	1.53291	up	ITGA7
209782_s_at	1.54177	up	DBP
209840_s_at	1.79548	up	LRRN3
210298_x_at	1.75675	up	FHL1
210299_s_at	1.64797	up	FHL1
210881_s_at	1.54443	up	IGF2///INS-IGF2
210973_s_at	1.52255	up	FGFR1
211062_s_at	1.56618	up	CPZ///GPR78
211596_s_at	1.50966	up	LRIG1
211663_x_at	1.65351	up	PTGDS
211737_x_at	1.79813	up	PTN
211748_x_at	1.69035	up	PTGDS
211958_at	2.15774	up	IGFBP5
212091_s_at	1.78596	up	COL6A1
212187_x_at	1.71123	up	PTGDS
212488_at	1.73681	up	COL5A1
212489_at	1.83508	up	COL5A1
212667_at	1.53604	up	SPARC
212670_at	1.89584	up	ELN
212713_at	1.92632	up	MFAP4
212865_s_at	1.66902	up	COL14A1
212985_at	1.60454	up	APBB2
212992_at	1.97072	up	AHNAK2
213071_at	1.50825	up	DPT
213075_at	1.5801	up	OLFML2A
213419_at	1.54267	up	APBB2
213640_s_at	1.66553	up	LOX
213791_at	2.1681	up	PENK
214040_s_at	1.89681	up	GSN
214081_at	1.63919	up	PLXDC1
214505_s_at	1.79988	up	FHL1
214581_x_at	1.50809	up	TNFRSF21
216264_s_at	1.54025	up	LAMB2
216840_s_at	1.77452	up	LAMA2
216866_s_at	1.56619	up	COL14A1
217430_x_at	1.6263	up	COL1A1
218638_s_at	1.8587	up	SPON2
218804_at	1.67877	up	ANO1
219132_at	1.63888	up	PELI2
219179_at	1.53441	up	DACT1
219677_at	1.61919	up	SPSB1
219700_at	1.69247	up	PLXDC1
219743_at	1.66209	up	HEY2
219747_at	1.6118	up	NDNF
220276_at	2.04514	up	RERGL
221016_s_at	1.63128	up	TCF7L1
221045_s_at	1.55521	up	PER3
221950_at	1.70654	up	EMX2
222344_at	1.58684	up
37892_at	2.51669	up	COL11A1
40148_at	1.58313	up	APBB2
52255_s_at	1.50677	up	COL5A3
823_at	1.67576	up	CX3CL1
222899_at	1.65615	up	ITGA11
222921_s_at	1.52118	up	HEY2
223600_s_at	1.56601	up	KIAA1683
223708_at	1.87946	up	C1QTNF4
224339_s_at	1.73836	up	ANGPTL1
225681_at	1.6537	up	CTHRC1
225840_at	1.70229	up	TEF
225915_at	1.71282	up	CAB39L
226018_at	1.51091	up	MTURN
226192_at	1.54593	up	AR
226829_at	1.54813	up	AFAP1L2
226847_at	1.61846	up	FST
226856_at	2.14762	up	MUSTN1///TMEM110-MUSTN1
227108_at	1.65624	up	STARD9
227550_at	1.55074	up	GFRA1
227705_at	1.57949	up	TCEAL7
227727_at	1.85318	up	MRGPRF
227860_at	1.77258	up	CPXM1
227899_at	1.76671	up	VIT
227997_at	1.86317	up	IL17RD
228202_at	2.17735	up
228740_at	1.77618	up	C14orf37
228750_at	1.91137	up	COL14A1
229116_at	1.62004	up	CNKSR2
229118_at	1.79665	up	PRRG3
229831_at	1.53688	up	CNTN3
229994_at	1.5395	up	NFIA
230418_s_at	1.55108	up	GALNT16
230867_at	2.05495	up	COL6A6
231720_s_at	1.53774	up	JAM3
231721_at	1.6431	up	JAM3
235004_at	1.61059	up	RBM24
235371_at	1.52058	up	GXYLT2
235666_at	1.59868	up	ITGA8
235874_at	1.71093	up	PRSS35
235932_x_at	1.56295	up	HMCN2
235944_at	1.50363	up	HMCN1
236656_s_at	1.69332	up	LOC100288911
241931_at	1.57626	up	XG
243752_s_at	1.50048	up	CYTH3
244444_at	1.7499	up	PKD1L2
1552289_a_at	1.59763	up	CILP2
1554062_at	1.92861	up	XG
1554242_a_at	2.10099	up	COCH
1554757_a_at	1.84901	up	INPP5A
1555269_a_at	1.52095	up	ANO1
1555912_at	1.50594	up	ST7-AS1
1555997_s_at	1.95252	up	IGFBP5
1558101_at	1.62864	up	NFIA
1559840_s_at	1.53929	up	TBX18
1562189_at	1.6155	up
1568760_at	1.54814	up	MYH11
1569149_at	1.64496	up	PDLIM7
1569150_x_at	1.56622	up	PDLIM7
