# Supplementary material for: Common Transcriptomic Effects of Abatacept and Other DMARDs on Rheumatoid Arthritis Synovial Tissue
Source: Front Immunol. 2021 Aug 30;12:724895. doi: 10.3389/fimmu.2021.724895 (PMC8435834; doi:10.3389/fimmu.2021.724895)
Supplement: Supplementary file 3 [file Table_2.xls]

## Sheet: Supplementary Table 2
SUPPLEMENTARY TABLE 2
Transcripts differentially expressed
in pre- vs. post-treatment samples, collapsed across DMARDs
Probe Set ID	FC (post vs pre)	effect of DMARDs	Gene Symbol
AFFX-HUMISGF3A/M97935_5_at	-1.31625	down	STAT1
AFFX-HUMISGF3A/M97935_MA_at	-1.33135	down	STAT1
AFFX-HUMISGF3A/M97935_3_at	-1.426	down	STAT1
117_at	-1.37435	down	HSPA6
200054_at	-1.16445	down	ZPR1
200629_at	-1.3835	down	WARS
200776_s_at	-1.2904	down	BZW1
200777_s_at	-1.14231	down	BZW1
200797_s_at	-1.23093	down	MCL1
200798_x_at	-1.33382	down	MCL1
200807_s_at	-1.16464	down	HSPD1
200838_at	-1.24239	down	CTSB
200853_at	-1.19004	down	H2AFZ
200873_s_at	-1.04042	down	CCT8
200875_s_at	-1.10752	down	NOP56
200989_at	-1.26935	down	HIF1A
201088_at	-1.12844	down	KPNA2
201089_at	-1.25305	down	ATP6V1B2
201195_s_at	-1.24308	down	SLC7A5
201202_at	-1.26815	down	PCNA
201209_at	-1.06344	down	HDAC1
201288_at	-1.19897	down	ARHGDIB
201315_x_at	-1.28869	down	IFITM2
201363_s_at	-1.22626	down	IVNS1ABP
201473_at	-1.27669	down	JUNB
201487_at	-1.40833	down	CTSC
201490_s_at	-1.465	down	PPIF
201530_x_at	-1.23226	down	EIF4A1///SENP3-EIF4A1
201565_s_at	-1.12052	down	ID2
201566_x_at	-1.21635	down	ID2
201601_x_at	-1.17559	down	IFITM1///IFITM2
201631_s_at	-1.3714	down	IER3
201649_at	-1.28786	down	UBE2L6
201666_at	-1.35124	down	TIMP1
201720_s_at	-1.42524	down	LAPTM5
201721_s_at	-1.34279	down	LAPTM5
201743_at	-1.29874	down	CD14
201761_at	-1.3411	down	MTHFD2
201762_s_at	-1.26799	down	PSME2
201858_s_at	-1.44602	down	SRGN
201859_at	-1.32252	down	SRGN
201921_at	-1.20092	down	GNG10
201954_at	-1.27568	down	ARPC1B
202081_at	-1.15281	down	IER2
202195_s_at	-1.30859	down	TMED5
202237_at	-1.34144	down	NNMT
202238_s_at	-1.44069	down	NNMT
202270_at	-1.49791	down	GBP1
202307_s_at	-1.27816	down	TAP1
202357_s_at	-1.65438	down	CFB
202395_at	-1.22225	down	NSF
202430_s_at	-1.22796	down	PLSCR1
202435_s_at	-1.27309	down	CYP1B1
202436_s_at	-1.39697	down	CYP1B1
202437_s_at	-1.41535	down	CYP1B1
202446_s_at	-1.30617	down	PLSCR1
202499_s_at	-1.37323	down	SLC2A3
202523_s_at	-1.15765	down	SPOCK2
202531_at	-1.35112	down	IRF1
202637_s_at	-1.40478	down	ICAM1
202643_s_at	-1.25974	down	TNFAIP3
202659_at	-1.20822	down	PSMB10
202690_s_at	-1.13716	down	SNRPD1
202748_at	-1.13794	down	GBP2
202767_at	-1.23216	down	ACP2
202803_s_at	-1.43569	down	ITGB2
202833_s_at	-1.93576	down	SERPINA1
202855_s_at	-1.63686	down	SLC16A3
202856_s_at	-1.57209	down	SLC16A3
202876_s_at	-1.32089	down	PBX2
2028_s_at	-1.22081	down	E2F1
202901_x_at	-1.46158	down	CTSS
202917_s_at	-1.62827	down	S100A8
202948_at	-1.1599	down	IL1R1
202953_at	-1.52543	down	C1QB
202957_at	-1.22495	down	HCLS1
203066_at	-1.21338	down	CHST15
203275_at	-1.18977	down	IRF2
203276_at	-1.50517	down	LMNB1
203286_at	-1.22334	down	RNF44
203305_at	-1.46597	down	F13A1
203359_s_at	-1.22624	down	GJA9-MYCBP///MYCBP
203360_s_at	-1.26512	down	GJA9-MYCBP///MYCBP
203413_at	-1.24755	down	NELL2
203416_at	-1.33201	down	CD53
203455_s_at	-1.22583	down	SAT1
203470_s_at	-1.30887	down	PLEK
203471_s_at	-1.33354	down	PLEK
203473_at	-1.29483	down	SLCO2B1
203507_at	-1.3322	down	CD68
203508_at	-1.18873	down	TNFRSF1B
203535_at	-1.96189	down	S100A9
203561_at	-1.58228	down	FCGR2A///FCGR2C
203574_at	-1.1688	down	NFIL3
203591_s_at	-1.38754	down	CSF3R
203645_s_at	-1.35775	down	CD163
203649_s_at	-1.56691	down	PLA2G2A
203650_at	-1.33914	down	PROCR
203721_s_at	-1.14734	down	UTP18
203747_at	-1.24495	down	AQP3
203760_s_at	-1.4631	down	SLA
203761_at	-1.33937	down	SLA
203765_at	-1.43281	down	GCA
203838_s_at	-1.41598	down	TNK2
203868_s_at	-1.43747	down	VCAM1
203879_at	-1.26808	down	PIK3CD
203984_s_at	-1.11646	down	CASP9
204006_s_at	-1.80488	down	FCGR3A///FCGR3B
204007_at	-1.44594	down	FCGR3B
204027_s_at	-1.33731	down	METTL1
204166_at	-1.14234	down	SBNO2
204205_at	-1.32776	down	APOBEC3G
204220_at	-1.22984	down	GMFG
204232_at	-1.42903	down	FCER1G
204265_s_at	-1.28102	down	GPSM3
204279_at	-1.27965	down	PSMB9
204368_at	-1.48345	down	SLCO2A1
204375_at	-1.2675	down	CLSTN3
204393_s_at	-1.22301	down	ACPP
204398_s_at	-1.1443	down	EML2
204407_at	-1.20996	down	TTF2
204425_at	-1.21769	down	ARHGAP4
204446_s_at	-1.32903	down	ALOX5
204470_at	-2.07175	down	CXCL1
204510_at	-1.30315	down	CDC7
204544_at	-1.1978	down	HPS5
204563_at	-1.48028	down	SELL
204646_at	-1.08618	down	DPYD
204661_at	-1.42202	down	CD52
204745_x_at	-1.49529	down	MT1G
204769_s_at	-1.47418	down	TAP2
204785_x_at	-1.20252	down	IFNAR2
204787_at	-1.40231	down	VSIG4
204806_x_at	-1.27524	down	HLA-F
204820_s_at	-1.25301	down	BTN3A2///BTN3A3
204822_at	-1.41616	down	TTK
204852_s_at	-1.1737	down	PTPN7
204858_s_at	-1.6294	down	TYMP
204860_s_at	-1.45634	down	NAIP
204861_s_at	-1.23963	down	NAIP
204881_s_at	-1.19678	down	UGCG
204890_s_at	-1.328	down	LCK
204908_s_at	-1.29802	down	BCL3
204923_at	-1.35641	down	SASH3
204924_at	-1.52067	down	TLR2
204935_at	-1.35735	down	PTPN2
204960_at	-1.42181	down	CORO1B///PTPRCAP
205016_at	-1.24263	down	TGFA
205027_s_at	-1.42953	down	MAP3K8
205067_at	-1.19286	down	IL1B
205075_at	-1.10544	down	SERPINF2
205101_at	-1.34069	down	CIITA
205118_at	-1.15026	down	FPR1
205119_s_at	-1.84171	down	FPR1
205159_at	-1.28393	down	CSF2RB
205180_s_at	-1.44964	down	ADAM8
205205_at	-1.31245	down	RELB
205207_at	-1.48665	down	IL6
205237_at	-1.74864	down	FCN1
205241_at	-1.27603	down	SCO2
205269_at	-1.36232	down	LCP2
205298_s_at	-1.16075	down	BTN2A2
205307_s_at	-1.42176	down	KMO
205419_at	-1.43162	down	GPR183
205476_at	-1.56248	down	CCL20
205479_s_at	-1.40837	down	PLAU
205539_at	-1.21609	down	AVIL
205568_at	-1.46373	down	AQP9
205569_at	-1.78286	down	LAMP3
205639_at	-1.31663	down	AOAH
205668_at	-1.36458	down	LY75
205681_at	-2.10507	down	BCL2A1
205695_at	-1.42175	down	SDS
205727_at	-1.38663	down	TEP1
205768_s_at	-1.20936	down	SLC27A2
205789_at	-1.61754	down	CD1D
205798_at	-1.5481	down	IL7R
205825_at	-1.69166	down	PCSK1
205831_at	-1.3577	down	CD2
205863_at	-1.64256	down	S100A12
205922_at	-1.46849	down	VNN2
205965_at	-1.28368	down	BATF
205967_at	-1.21749	down	HIST1H4C
206036_s_at	-1.35409	down	REL
206130_s_at	-1.29682	down	ASGR2
206206_at	-1.36729	down	CD180
206211_at	-1.86321	down	SELE
206219_s_at	-1.27732	down	VAV1
206244_at	-1.37126	down	CR1
206313_at	-1.33507	down	HLA-DOA
206332_s_at	-1.17708	down	IFI16
206336_at	-1.96606	down	CXCL6
206341_at	-1.29805	down	IL2RA
206359_at	-1.25	down	SOCS3
206366_x_at	-1.572	down	XCL1
206391_at	-1.74126	down	RARRES1
206392_s_at	-1.82543	down	RARRES1
206461_x_at	-1.43665	down	MT1H
206467_x_at	-1.13383	down	RTEL1-TNFRSF6B///TNFRSF6B
206632_s_at	-1.41239	down	APOBEC3B
206662_at	-1.25509	down	GLRX
206697_s_at	-1.46521	down	HP
206785_s_at	-1.31386	down	KLRC1///KLRC2
206932_at	-1.42575	down	CH25H
206974_at	-1.27534	down	CXCR6
206978_at	-1.63218	down	CCR2
207072_at	-1.32726	down	IL18RAP
207104_x_at	-1.29457	down	LILRB1
207156_at	-1.25601	down	HIST1H2AG
207375_s_at	-1.09528	down	IL15RA
207387_s_at	-1.4582	down	GK
207457_s_at	-1.35291	down	LY6G6D
207535_s_at	-1.48208	down	NFKB2
207574_s_at	-1.34409	down	GADD45B
207610_s_at	-1.67362	down	ADGRE2
207651_at	-1.53647	down	GPR171
207652_s_at	-1.25566	down	CMKLR1
207777_s_at	-1.42428	down	SP140
208018_s_at	-1.32005	down	HCK
208146_s_at	-1.30721	down	CPVL
208189_s_at	-1.34291	down	MYO7A
208209_s_at	-1.16557	down	C4BPB
208315_x_at	-1.251	down	TRAF3
208322_s_at	-1.07391	down	ST3GAL1
208374_s_at	-1.18541	down	CAPZA1
208433_s_at	-1.25044	down	LRP8
208442_s_at	-1.41786	down	ATM
208451_s_at	-1.39122	down	C4A///C4B///C4B_2
208488_s_at	-1.28531	down	CR1
208581_x_at	-1.38627	down	MT1X
208612_at	-1.25994	down	PDIA3
208691_at	-1.49228	down	TFRC
208729_x_at	-1.19769	down	HLA-B
208730_x_at	-1.24044	down	RAB2A
208812_x_at	-1.17633	down	HLA-C
208966_x_at	-1.1527	down	IFI16
208992_s_at	-1.34754	down	STAT3
209040_s_at	-1.25772	down	PSMB8
209050_s_at	-1.23711	down	RALGDS
209083_at	-1.45582	down	CORO1A
209140_x_at	-1.14657	down	HLA-B
209208_at	-1.16279	down	MPDU1
209267_s_at	-1.58694	down	SLC39A8
209284_s_at	-1.17991	down	FAM208A
209304_x_at	-1.3819	down	GADD45B
209305_s_at	-1.25416	down	GADD45B
209310_s_at	-1.195	down	CASP4
209360_s_at	-1.33749	down	LOC100506403///RUNX1
209395_at	-2.29624	down	CHI3L1
209396_s_at	-2.34352	down	CHI3L1
209397_at	-1.36347	down	ME2
209451_at	-1.20071	down	TANK
209474_s_at	-1.23542	down	ENTPD1
209499_x_at	-1.27811	down	TNFSF12-TNFSF13///TNFSF13
209500_x_at	-1.26623	down	TNFSF12-TNFSF13///TNFSF13
209514_s_at	-1.15515	down	RAB27A
209575_at	-1.19341	down	IL10RB
209622_at	-1.17908	down	STK16
209670_at	-1.32173	down	TRAC
209685_s_at	-1.29695	down	PRKCB
209709_s_at	-1.33539	down	HMMR
209714_s_at	-1.42319	down	CDKN3
209723_at	-1.19683	down	SERPINB9
209728_at	-1.40992	down	HLA-DRB4
209773_s_at	-1.7116	down	RRM2
209806_at	-1.24185	down	HIST1H2BK
209918_at	-1.34155	down	GGTLC2
209969_s_at	-1.55637	down	STAT1
209970_x_at	-1.28172	down	CASP1
210001_s_at	-1.33622	down	SOCS1
210031_at	-1.35989	down	CD247
210072_at	-1.92996	down	CCL19
210119_at	-1.53388	down	KCNJ15
210140_at	-1.34097	down	CST7
210164_at	-1.68021	down	GZMB
210176_at	-1.49227	down	TLR1
210225_x_at	-1.33844	down	LILRA6///LILRB2///LILRB3///LOC102725015///LOC102725029///LOC102725031///LOC102725034///LOC102725035
210279_at	-1.54337	down	GPR18
210314_x_at	-1.27968	down	TNFSF13
210321_at	-1.4199	down	GZMH
210334_x_at	-1.17933	down	BIRC5
210340_s_at	-1.33566	down	CSF2RA
210396_s_at	-1.22816	down	BOLA2///SMG1P2///SMG1P5
210423_s_at	-1.35399	down	SLC11A1
210439_at	-1.34371	down	ICOS
210514_x_at	-1.20845	down	HLA-G
210524_x_at	-1.43192	down
210538_s_at	-1.62653	down	BIRC3
210592_s_at	-1.23398	down	SAT1
210644_s_at	-1.27145	down	LAIR1
210663_s_at	-1.43439	down	KYNU
210772_at	-1.38436	down	FPR2
210775_x_at	-1.16343	down	CASP9
210784_x_at	-1.36419	down	LILRA6///LILRB2///LILRB3///LOC102725015///LOC102725029///LOC102725031///LOC102725034///LOC102725035
210873_x_at	-1.9588	down	APOBEC3A///APOBEC3A_B
210895_s_at	-1.33445	down	CD86
210951_x_at	-1.38409	down	RAB27A
210992_x_at	-1.44201	down	FCGR2C
211122_s_at	-2.26153	down	CXCL11
211133_x_at	-1.21323	down	LILRA6///LILRB2///LILRB3///LOC102725015///LOC102725029///LOC102725031///LOC102725034///LOC102725035
211135_x_at	-1.41599	down	LILRA6///LILRB2///LILRB3///LOC102725015///LOC102725029///LOC102725031///LOC102725034///LOC102725035
211250_s_at	-1.30849	down	SH3BP2
211269_s_at	-1.37965	down	IL2RA
211366_x_at	-1.21359	down	CASP1
211368_s_at	-1.30599	down	CASP1
211429_s_at	-1.71895	down	SERPINA1
211456_x_at	-1.35835	down	MT1HL1
211528_x_at	-1.23807	down	HLA-G
211530_x_at	-1.3326	down	HLA-G
211557_x_at	-1.42153	down	SLCO2B1
211619_s_at	-1.44391	down	ALPP///ALPPL2
211652_s_at	-1.92858	down	LBP
211762_s_at	-1.26545	down	KPNA2
211767_at	-1.32657	down	GINS4
211795_s_at	-1.51011	down	FYB
211934_x_at	-1.20382	down	GANAB
211990_at	-1.19313	down	HLA-DPA1
212020_s_at	-1.2605	down	MKI67
212067_s_at	-1.23838	down	C1R
212110_at	-1.49684	down	SLC39A14
212185_x_at	-1.38554	down	MT2A
212203_x_at	-1.22539	down	IFITM3
212378_at	-1.19691	down	GART
212422_at	-1.14652	down	PDCD11
212588_at	-1.40003	down	PTPRC
212723_at	-1.18485	down	JMJD6
212789_at	-1.18002	down	NCAPD3
213006_at	-1.52776	down	CEBPD
213017_at	-1.35415	down	ABHD3
213039_at	-1.20697	down	ARHGEF18
213060_s_at	-2.42125	down	CHI3L2
213095_x_at	-1.36772	down	AIF1
213136_at	-1.27421	down	PTPN2
213137_s_at	-1.18686	down	PTPN2
213418_at	-1.27016	down	HSPA6
213475_s_at	-1.38943	down	ITGAL
213491_x_at	-1.16508	down	RPN2
213539_at	-1.42174	down	CD3D
213603_s_at	-1.48653	down	RAC2
213607_x_at	-1.25032	down	NADK
213618_at	-1.40295	down	ARAP2
213629_x_at	-1.51407	down	MT1F
213693_s_at	-1.19336	down	MUC1
213698_at	-1.18613	down	ZMYM6NB
213716_s_at	-1.4686	down	SECTM1
213733_at	-1.55844	down	MYO1F
213779_at	-1.16191	down	EMID1
213911_s_at	-1.13228	down	H2AFZ
213915_at	-1.38732	down	NKG7
213931_at	-1.33533	down	ID2///ID2B
213932_x_at	-1.11088	down	HLA-A
213947_s_at	-1.2933	down	NUP210
213988_s_at	-1.18508	down	SAT1
214009_at	-1.25178	down	MSL3
214022_s_at	-1.16923	down	IFITM1
214024_s_at	-1.29176	down	DGCR6L
214032_at	-1.33676	down	ZAP70
214038_at	-1.67861	down	CCL8
214056_at	-1.39703	down	MCL1
214141_x_at	-1.21076	down	SRSF7
214181_x_at	-1.3528	down	LST1
214290_s_at	-1.42022	down	HIST2H2AA3///HIST2H2AA4
214369_s_at	-1.17533	down	RASGRP2
214370_at	-1.5552	down	S100A8
214428_x_at	-1.39246	down	C4A///C4B///C4B_2
214459_x_at	-1.15106	down	HLA-C
214461_at	-2.55011	down	LBP
214463_x_at	-1.36178	down	HIST1H4J
214508_x_at	-1.2145	down	CREM
214511_x_at	-1.97672	down	FCGR1B
214574_x_at	-1.37131	down	LST1
214617_at	-1.3211	down	PRF1
214681_at	-1.44679	down	GK
214702_at	-1.56811	down	FN1
214733_s_at	-1.24641	down	YIPF1
214994_at	-1.17023	down	APOBEC3F
215014_at	-1.36024	down	KCND3
215078_at	-1.41852	down	LOC100129518///SOD2
215223_s_at	-1.73688	down	LOC100129518///SOD2
215262_at	-1.21468	down
215313_x_at	-1.12873	down	HLA-A
215346_at	-1.31366	down	CD40
215633_x_at	-1.44408	down	LST1
215666_at	-1.46276	down	HLA-DRB4
215925_s_at	-1.51321	down	CD72
215966_x_at	-1.31214	down	GK3P
216233_at	-1.5049	down	CD163
216236_s_at	-1.36288	down	SLC2A14///SLC2A3
216336_x_at	-1.35073	down	MT1E
216483_s_at	-1.21883	down	MYDGF
216526_x_at	-1.14355	down	HLA-C
216565_x_at	-1.26336	down
216598_s_at	-1.59512	down	CCL2
216841_s_at	-1.65464	down	LOC100129518///SOD2
216950_s_at	-1.98295	down	FCGR1A///FCGR1C
217165_x_at	-1.43878	down	MT1F
217388_s_at	-1.46068	down	KYNU
217436_x_at	-1.28746	down	HLA-J
217456_x_at	-1.16126	down	HLA-E
217497_at	-1.47708	down	TYMP
217513_at	-1.33868	down	MILR1
217534_at	-1.22817	down	FAM49B
217552_x_at	-1.50645	down	CR1
217738_at	-1.49812	down	NAMPT
217739_s_at	-1.61833	down	NAMPT
217752_s_at	-1.22426	down	CNDP2
217753_s_at	-1.11378	down	LOC100996747///LOC101929876///RPS26
217794_at	-1.05876	down	PRR13
217848_s_at	-1.22123	down	PPA1
217985_s_at	-1.14604	down	BAZ1A
218066_at	-1.07023	down	SLC12A7
218092_s_at	-1.25465	down	AGFG1
218095_s_at	-1.26336	down	TMEM165
218130_at	-1.28273	down	C17orf62
218207_s_at	-1.15804	down	STMN3
218213_s_at	-1.14987	down	TMEM258
218232_at	-1.31355	down	C1QA
218239_s_at	-1.1011	down	GTPBP4
218257_s_at	-1.25886	down	UGGT1
218280_x_at	-1.24811	down	HIST2H2AA3///HIST2H2AA4
218282_at	-1.22108	down	EDEM2
218283_at	-1.21317	down	SS18L2
218322_s_at	-1.22498	down	ACSL5
218335_x_at	-1.02215	down	TNIP2
218556_at	-1.20263	down	ORMDL2
218600_at	-1.30219	down	LIMD2
218681_s_at	-1.2971	down	SDF2L1
218746_at	-1.2761	down	TAPBPL
218747_s_at	-1.21715	down	TAPBPL
218803_at	-1.22028	down	CHFR
218875_s_at	-1.28829	down	FBXO5
218913_s_at	-1.25101	down	GMIP
218983_at	-1.2097	down	C1RL
219014_at	-1.57441	down	PLAC8
219202_at	-1.19277	down	RHBDF2
219305_x_at	-1.4214	down	FBXO2
219316_s_at	-1.44996	down	FLVCR2
219334_s_at	-1.34974	down	NABP1
219386_s_at	-1.80173	down	SLAMF8
219434_at	-1.69567	down	TREM1
219439_at	-1.60597	down	C1GALT1
219497_s_at	-1.51055	down	BCL11A
219574_at	-1.44648	down	MARCH1
219607_s_at	-1.6023	down	MS4A4A
219622_at	-1.2337	down	RAB20
219690_at	-1.35908	down	IGFLR1
219699_at	-1.32454	down	LGI2
219836_at	-1.28873	down	ZBED2
219971_at	-1.51158	down	IL21R
220178_at	-1.20894	down	MFSD12
220418_at	-1.39643	down	UBASH3A
220423_at	-1.58089	down	PLA2G2D
220532_s_at	-1.35417	down	TMEM176B
220536_at	-1.37716	down	VRTN
220603_s_at	-1.2501	down	MCTP2
220647_s_at	-1.11198	down	COA4
220990_s_at	-1.2723	down	MIR21///VMP1
220999_s_at	-1.35348	down	CYFIP2
221081_s_at	-1.37731	down	DENND2D
221087_s_at	-1.26541	down	APOL3
221210_s_at	-1.50971	down	NPL
221477_s_at	-1.73228	down	LOC100129518///SOD2
221514_at	-1.07241	down	UTP14A
221520_s_at	-1.20145	down	CDCA8
221521_s_at	-1.36215	down	GINS2
221561_at	-1.3771	down	SOAT1
221637_s_at	-1.12407	down	C11orf98///LBHD1
221653_x_at	-1.26156	down	APOL2
221658_s_at	-1.4671	down	IL21R
221819_at	-1.10662	down	RAB35
221872_at	-1.63832	down	RARRES1
222039_at	-1.39756	down	KIF18B
222062_at	-1.27739	down	IL27RA
222088_s_at	-1.33136	down	SLC2A14///SLC2A3
35150_at	-1.28852	down	CD40
38964_r_at	-1.10137	down	WAS
39248_at	-1.37043	down	AQP3
39318_at	-1.25842	down	TCL1A
39402_at	-1.2875	down	IL1B
40420_at	-1.12303	down	STK10
44040_at	-1.19576	down	FBXO41
49306_at	-1.36115	down	RASSF4
53071_s_at	-1.25454	down	OGFOD3
90265_at	-1.20715	down	ADAP1
222427_s_at	-1.09566	down	LARS
222483_at	-1.33892	down	EFHD2
222537_s_at	-1.30234	down	CDC42SE1
222592_s_at	-1.18348	down	ACSL5
222701_s_at	-1.172	down	CHCHD7
222858_s_at	-1.30656	down	DAPP1
222866_s_at	-1.41823	down	FLVCR2
222868_s_at	-1.66504	down	IL18BP
222891_s_at	-1.54978	down	BCL11A
223100_s_at	-1.13892	down	NUDT5
223217_s_at	-1.32213	down	NFKBIZ
223218_s_at	-1.32914	down	NFKBIZ
223222_at	-1.28825	down	SLC25A19
223303_at	-1.30771	down	FERMT3
223322_at	-1.30001	down	RASSF5
223377_x_at	-1.15727	down	CISH
223485_at	-1.09942	down	HAGHL
223514_at	-1.37057	down	CARD11
223553_s_at	-1.23925	down	DOK3
223562_at	-1.42778	down	PARVG
223751_x_at	-1.23873	down	TLR10
223767_at	-1.57403	down	GPR84
223995_at	-1.25057	down	SLC12A9
224123_at	-1.26721	down	LOC84214
224283_x_at	-1.29564	down	IL18BP
224428_s_at	-1.44755	down	CDCA7
224451_x_at	-1.33478	down	ARHGAP9
224713_at	-1.09107	down	NIFK
224753_at	-1.32577	down	CDCA5
224917_at	-1.60635	down	MIR21///VMP1
224925_at	-1.19917	down	PREX1
224967_at	-1.24138	down	UGCG
225119_at	-1.28181	down	CHMP4B
225282_at	-1.35948	down	SMAP2
225316_at	-1.29317	down	MFSD2A
225414_at	-1.21334	down	RNF149
225541_at	-1.20252	down	RPL22L1
225568_at	-1.24671	down	TMEM141
225646_at	-1.39783	down	CTSC
225647_s_at	-1.36079	down	CTSC
225775_at	-1.21468	down	TSPAN33
225849_s_at	-1.1624	down	SFT2D1
225987_at	-1.3199	down	STEAP4
226099_at	-1.403	down	ELL2
226313_at	-1.22256	down	C10orf35
226436_at	-1.20906	down	RASSF4
226516_at	-1.21017	down	MFSD12
226519_s_at	-1.21653	down	PHYKPL
226621_at	-1.36393	down	OSMR
226629_at	-1.29873	down	SLC43A2
226659_at	-1.32501	down	DEF6
226804_at	-1.26192	down	FAM20A
226817_at	-1.40851	down	DSC2
226857_at	-1.24324	down	ARHGEF19
226935_s_at	-1.20911	down	CLPTM1L
226963_at	-1.11569	down	BTF3L4
226980_at	-1.43403	down	DEPDC1B
227042_at	-1.17743	down	YDJC
227060_at	-1.16517	down	RELT
227168_at	-1.44239	down	MIAT
227253_at	-1.42541	down	CP
227262_at	-1.10628	down	HAPLN3
227266_s_at	-1.61492	down	FYB
227268_at	-1.25678	down	RNFT1
227346_at	-1.37949	down	IKZF1
227361_at	-1.59139	down	HS3ST3B1
227393_at	-1.28752	down	ANO9
227396_at	-1.24928	down	PTPRJ
227438_at	-1.20116	down	ALPK1
227544_at	-1.25375	down	TMEM229B
227560_at	-1.33124	down	SFXN2
227677_at	-1.67665	down	JAK3
227766_at	-1.26439	down	LIG4
228055_at	-1.59265	down	NAPSB
228056_s_at	-1.71417	down	NAPSB
228069_at	-1.33469	down	MTFR2
228094_at	-1.64411	down	AMICA1
228252_at	-1.20039	down	PIF1
228274_at	-1.21692	down	SDSL
228325_at	-1.49383	down	SPIDR
228348_at	-1.20783	down	LINS1
228531_at	-1.20396	down	SAMD9
228532_at	-1.52636	down	C1orf162
228677_s_at	-1.28321	down	RASAL3
228869_at	-1.48713	down	SNX20
229041_s_at	-1.38389	down	ITGB2-AS1
229295_at	-1.28871	down	IL17RA
229390_at	-1.71172	down	FAM26F
229391_s_at	-1.62375	down	FAM26F
229543_at	-1.55706	down
229625_at	-1.4916	down	GBP5
229686_at	-1.3838	down	P2RY8
229972_at	-1.20702	down	LOC101926963
229981_at	-1.24749	down	SNX5
230261_at	-1.4021	down	ST8SIA4
230283_at	-1.59553	down	NEURL2
230448_at	-1.25399	down	SLC38A10
230532_at	-1.19316	down	CXorf38
230805_at	-1.40596	down
231577_s_at	-1.4156	down	GBP1
231697_s_at	-1.54128	down
232070_at	-1.15171	down	LOC100506639
232234_at	-1.47908	down	SLA2
232510_s_at	-1.14141	down	DPP3
232543_x_at	-1.28911	down	ARHGAP9
232843_s_at	-1.31821	down	DOCK8
233137_at	-1.12	down
233177_s_at	-1.27381	down	PNKD
233645_s_at	-1.22608	down	C1RL
234466_at	-1.3877	down	FAM20C
234574_at	-1.21651	down
235230_at	-1.35704	down	PLCXD2
235421_at	-1.25384	down	MAP3K8
235458_at	-1.46229	down	HAVCR2
235568_at	-1.26616	down	MCEMP1
236114_at	-1.32386	down
236155_at	-1.14087	down	ZCCHC6
236226_at	-1.27649	down	BTLA
236341_at	-1.42412	down	CTLA4
236497_at	-1.09303	down	LOC729683
236554_x_at	-1.23912	down	TMC8
236571_at	-1.26626	down
237176_at	-1.18382	down
237753_at	-1.78061	down	IL21R
237759_at	-1.37953	down	CD48
238063_at	-1.23499	down	TMEM154
238075_at	-1.30467	down	CHEK1
238439_at	-1.68234	down	ANKRD22
238446_at	-1.169	down	NAIP
238524_at	-1.23265	down	DENND2D
238581_at	-1.58199	down	GBP5
238725_at	-1.51314	down	IRF1
238987_at	-1.19428	down	B4GALT1
239196_at	-1.2802	down	ANKRD22
239205_s_at	-1.7962	down	CR1///CR1L
239552_at	-1.29538	down	VWDE
239893_at	-1.27914	down
240057_at	-1.24104	down
240413_at	-1.46668	down	PYHIN1
240843_at	-1.24815	down
241722_x_at	-1.11259	down
241742_at	-1.26318	down	PRAM1
241849_at	-1.36963	down
241869_at	-1.33513	down	APOL6
241916_at	-1.35345	down
242020_s_at	-1.30942	down	ZBP1
242218_at	-1.33881	down	PPARD
242399_at	-1.08839	down
242525_at	-1.27658	down	SLC2A5
242598_at	-1.24095	down
242649_x_at	-1.2297	down	HMGN2P46
242814_at	-1.24855	down	SERPINB9
242913_at	-1.20105	down	CLIC6
242945_at	-1.24287	down	FAM20A
242946_at	-1.36459	down	CD53
243109_at	-1.28129	down	MCTP2
243178_at	-1.28845	down
243221_at	-1.36224	down	FAM20A
243296_at	-1.52957	down	NAMPT
243410_at	-1.19706	down
243434_at	-1.12576	down
243458_at	-1.38761	down
244219_at	-1.2206	down	WTAP
244251_at	-1.3387	down	LCP2
244313_at	-2.07234	down	CR1
244350_at	-1.21439	down	MYO10
244388_at	-1.23183	down
244654_at	-1.43135	down	MYO1G
1552278_a_at	-1.21043	down	SLC46A1
1552553_a_at	-1.48168	down	NLRC4
1552701_a_at	-1.39658	down	CARD16
1552703_s_at	-1.3466	down	CARD16///CASP1
1552772_at	-1.16118	down	CLEC4D
1552807_a_at	-1.81586	down	SIGLEC10
1553043_a_at	-1.31412	down	CD300LF
1553212_at	-1.32628	down	KRT78
1553297_a_at	-1.3402	down	CSF3R
1554478_a_at	-1.27678	down	HEATR3
1554676_at	-1.35748	down	SRGN
1554768_a_at	-1.17982	down	MAD2L1
1554830_a_at	-1.34167	down	STEAP3
1554899_s_at	-1.35767	down	FCER1G
1555116_s_at	-1.29743	down	SLC11A1
1555120_at	-1.16169	down	CD96
1555167_s_at	-1.5187	down	NAMPT
1555437_at	-1.15536	down	EARS2
1555591_at	-1.26967	down	PIF1
1555629_at	-1.36595	down	HAVCR2
1555756_a_at	-1.51418	down	CLEC7A
1555758_a_at	-1.69796	down	CDKN3
1555807_a_at	-1.35033	down	MOG
1555852_at	-1.26111	down	PSMB8-AS1
1555967_at	-1.17269	down
1556155_at	-1.23177	down	GPR37L1
1557055_s_at	-1.09762	down	LINC01128
1557527_at	-1.54033	down
1558097_at	-1.14166	down	PRR14L
1559078_at	-1.35233	down	BCL11A
1559139_at	-1.2206	down	NOC2L
1559228_at	-1.14762	down	CLU
1560279_a_at	-1.1188	down	LOC221122
1560315_at	-1.17645	down	GLCCI1
1560320_a_at	-1.15753	down	C1RL-AS1
1560332_at	-1.12996	down
1560706_at	-1.42958	down	NEDD9
1561886_a_at	-1.60393	down
1562031_at	-1.32386	down	JAK2
1563010_at	-1.60294	down	ITGB8
1563445_x_at	-1.2732	down	CTSLP8
1564224_x_at	-1.29239	down	C1RL-AS1
1565651_at	-1.28945	down
1566342_at	-1.36493	down	SOD2
1568574_x_at	-1.90269	down	SPP1
1568592_at	-1.25515	down	LOC100419583///TRIM69
1569073_x_at	-1.29224	down	SMARCA4
1569552_at	-1.21001	down	PTPN18
1570165_at	-1.22824	down
1570375_at	-1.06163	down	LOC100506585
200653_s_at	1.24894	up	CALM1///CALM2
200771_at	1.28229	up	LAMC1
200850_s_at	1.113	up	AHCYL1
200897_s_at	1.30243	up	PALLD
200931_s_at	1.26977	up	VCL
200940_s_at	1.12473	up	RERE
200965_s_at	1.31472	up	ABLIM1
200981_x_at	1.09322	up	GNAS
201015_s_at	1.30513	up	JUP
201022_s_at	1.17245	up	DSTN
201069_at	1.25762	up	MMP2
201124_at	1.25446	up	ITGB5
201242_s_at	1.30843	up	ATP1B1
201243_s_at	1.34827	up	ATP1B1
201310_s_at	1.46909	up	NREP
201423_s_at	1.21907	up	CUL4A
201431_s_at	1.18677	up	DPYSL3
201535_at	1.14972	up	UBL3
201549_x_at	1.12714	up	KDM5B
201579_at	1.28532	up	FAT1
201616_s_at	1.37315	up	CALD1
201661_s_at	1.14922	up	ACSL3
201681_s_at	1.11126	up	DLG5
201778_s_at	1.14046	up	EFCAB14
201865_x_at	1.12427	up	NR3C1
201866_s_at	1.13857	up	NR3C1
201904_s_at	1.22425	up	CTDSPL
201906_s_at	1.17326	up	CTDSPL
201908_at	1.11447	up	DVL3
202016_at	1.65341	up	MEST
202051_s_at	1.19222	up	ZMYM4
202054_s_at	1.27144	up	ALDH3A2
202079_s_at	1.09531	up	TRAK1
202080_s_at	1.12291	up	TRAK1
202125_s_at	1.14731	up	TRAK2
202172_at	1.15396	up	VEZF1
202202_s_at	1.22675	up	LAMA4
202310_s_at	1.74728	up	COL1A1
202332_at	1.24119	up	CSNK1E///LOC400927-CSNK1E
202403_s_at	1.21932	up	COL1A2
202409_at	1.75989	up	IGF2///INS-IGF2
202514_at	1.14876	up	DLG1
202561_at	1.15097	up	TNKS
202575_at	1.35918	up	CRABP2
202598_at	1.13749	up	S100A13
202630_at	1.10968	up	APPBP2
202822_at	1.14134	up	LPP
202965_s_at	1.49156	up	CAPN6
202986_at	1.22982	up	ARNT2
203006_at	1.28326	up	INPP5A
203043_at	1.15424	up	ZBED1
203071_at	1.25768	up	SEMA3B
203288_at	1.18085	up	KIAA0355
203297_s_at	1.06465	up	JARID2
203335_at	1.21182	up	PHYH
203336_s_at	1.13819	up	ITGB1BP1
203431_s_at	1.21788	up	ARHGAP32
203450_at	1.163	up	CBY1
203467_at	1.22093	up	PMM1
203556_at	1.19766	up	ZHX2
203565_s_at	1.20959	up	MNAT1
203683_s_at	1.15221	up	VEGFB
203695_s_at	1.15812	up	DFNA5
203697_at	1.43735	up	FRZB
203723_at	1.28736	up	ITPKB
203752_s_at	1.23265	up	JUND
203794_at	1.16643	up	CDC42BPA
203812_at	1.36334	up	SLIT3
203875_at	1.16771	up	SMARCA1
203896_s_at	1.42495	up	PLCB4
203969_at	1.21687	up	PEX3
204030_s_at	1.27477	up	IQCJ-SCHIP1///SCHIP1
204040_at	1.26729	up	RNF144A
204062_s_at	1.23368	up	ULK2
204063_s_at	1.3503	up	ULK2
204082_at	1.10995	up	PBX3
204094_s_at	1.11411	up	TSC22D2
204284_at	1.3888	up	PPP1R3C
204334_at	1.19552	up	KLF7
204364_s_at	1.43265	up	REEP1
204365_s_at	1.25954	up	REEP1
204381_at	1.19494	up	LRP3
204428_s_at	1.28925	up	LCAT
204462_s_at	1.28531	up	SLC16A2
204547_at	1.1868	up	RAB40B
204568_at	1.14892	up	ATG14
204577_s_at	1.38593	up	CLUAP1
204735_at	1.13891	up	PDE4A
204738_s_at	1.30418	up	KRIT1
204753_s_at	1.60835	up	HLF
204755_x_at	1.63665	up	HLF
204773_at	1.15051	up	IL11RA
204963_at	1.25409	up	SSPN
204983_s_at	1.63402	up	GPC4
204984_at	1.5792	up	GPC4
204992_s_at	1.24028	up	PFN2
205022_s_at	1.16872	up	FOXN3
205076_s_at	1.21815	up	MTMR11
205109_s_at	1.50046	up	ARHGEF4
205111_s_at	1.30064	up	PLCE1
205148_s_at	1.22913	up	CLCN4
205150_s_at	1.48972	up	TRIL
205151_s_at	1.35366	up	TRIL
205315_s_at	1.23578	up	SNTB2
205353_s_at	1.25963	up	PEBP1
205381_at	1.82748	up	LRRC17
205388_at	1.85966	up	TNNC2
205399_at	1.33024	up	DCLK1
205417_s_at	1.17803	up	DAG1
205606_at	1.22949	up	LRP6
205624_at	1.40609	up	CPA3
205817_at	1.22041	up	SIX1
205824_at	1.37356	up	HSPB2
205854_at	1.15275	up	TULP3
205932_s_at	1.26607	up	MSX1
206012_at	1.26685	up	LEFTY2
206101_at	1.25284	up	ECM2
206107_at	1.21635	up	RGS11
206739_at	1.13966	up	HOXC5
207034_s_at	1.32508	up	GLI2
207040_s_at	1.1287	up	ST13
207233_s_at	1.37484	up	MITF
207496_at	1.42418	up	MS4A2
207702_s_at	1.38812	up	MAGI2
207749_s_at	1.30115	up	PPP2R3A
207842_s_at	1.12023	up	CASC3
207876_s_at	1.38165	up	FLNC
208021_s_at	1.11476	up	RFC1
208073_x_at	1.08295	up	TTC3
208178_x_at	1.19565	up	TRIO
208443_x_at	1.26035	up	SHOX2
208491_s_at	1.2681	up	PGM5
208634_s_at	1.11176	up	KIAA0754///MACF1
208655_at	1.15584	up	CCNI
208656_s_at	1.16978	up	CCNI
208939_at	1.1658	up	SEPHS1
209012_at	1.18924	up	TRIO
209013_x_at	1.21946	up	TRIO
209090_s_at	1.15814	up	SH3GLB1
209108_at	1.25129	up	TSPAN6
209200_at	1.2347	up	MEF2C
209221_s_at	1.25236	up	OSBPL2
209242_at	1.39968	up	PEG3
209256_s_at	1.12243	up	KLHDC10
209271_at	1.05634	up	BPTF
209290_s_at	1.34031	up	NFIB
209379_s_at	1.22073	up	CCSER2
209563_x_at	1.14993	up	CALM1///CALM2
209632_at	1.18758	up	PPP2R3A
209633_at	1.24646	up	PPP2R3A
209655_s_at	1.43364	up	TMEM47
209656_s_at	1.38771	up	TMEM47
209702_at	1.0997	up	FTO
209789_at	1.39495	up	CORO2B
209826_at	1.24774	up	EGFL8///PPT2///PPT2-EGFL8
209840_s_at	1.58748	up	LRRN3
209841_s_at	1.50132	up	LRRN3
209867_s_at	1.38269	up	ADGRL3
210135_s_at	1.26301	up	SHOX2
210198_s_at	1.72228	up	PLP1
210612_s_at	1.28112	up	SYNJ2
210751_s_at	1.32395	up	RGN
210825_s_at	1.15179	up	PEBP1
211208_s_at	1.10092	up	CASK
211348_s_at	1.17805	up	CDC14B
211538_s_at	1.25848	up	HSPA2
211596_s_at	1.41617	up	LRIG1
211671_s_at	1.17	up	NR3C1
211685_s_at	1.37579	up	NCALD
211701_s_at	1.20396	up	TRO
211704_s_at	1.24087	up	SPIN2A///SPIN2B
211756_at	1.29204	up	PTHLH
211858_x_at	1.2818	up	GNAS
211941_s_at	1.2022	up	PEBP1
211984_at	1.25126	up	CALM1///CALM2
211986_at	1.14826	up	AHNAK
212104_s_at	1.26992	up	RBFOX2
212131_at	1.18649	up	LSM14A
212151_at	1.17923	up	PBX1
212153_at	1.26589	up	POGZ
212169_at	1.24396	up	FKBP9
212181_s_at	1.16962	up	NUDT4
212209_at	1.2031	up	MED13L
212254_s_at	1.09743	up	DST
212372_at	1.42793	up	MYH10
212427_at	1.26469	up	KIAA0368
212455_at	1.15228	up	YTHDC1
212462_at	1.13058	up	KAT6B
212482_at	1.28394	up	RMND5A
212485_at	1.07657	up	GPATCH8
212503_s_at	1.28551	up	DIP2C
212504_at	1.27938	up	DIP2C
212547_at	1.10725	up	BRD3
212551_at	1.78302	up	CAP2
212561_at	1.25046	up	DENND5A
212567_s_at	1.21123	up	MAP4
212638_s_at	1.20094	up	WWP1
212651_at	1.18555	up	RHOBTB1
212667_at	1.22067	up	SPARC
212690_at	1.17843	up	DDHD2
212695_at	1.28903	up	CRY2
212713_at	1.49335	up	MFAP4
212726_at	1.11687	up	PHF2
212742_at	1.13979	up	RNF115
212775_at	1.25009	up	OBSL1
212778_at	1.18865	up	PACS2
212818_s_at	1.04253	up	ASB1
212854_x_at	1.13089	up	NBPF1
212863_x_at	1.09053	up	CTBP1
212912_at	1.20978	up	RPS6KA2
212936_at	1.0816	up	FAM172A
212970_at	1.25664	up	APBB2
212972_x_at	1.26626	up	APBB2
212985_at	1.40828	up	APBB2
213029_at	1.17425	up	NFIB
213067_at	1.52376	up	MYH10
213071_at	1.4544	up	DPT
213075_at	1.29005	up	OLFML2A
213147_at	1.4506	up	HOXA10
213158_at	1.2184	up	ZBTB20
213184_at	1.12257	up	SENP5
213208_at	1.24243	up	GLTSCR1L
213249_at	1.30785	up	FBXL7
213272_s_at	1.26786	up	TMEM159
213283_s_at	1.22259	up	SALL2
213312_at	1.25195	up	LINC01590///SMIM8
213313_at	1.13955	up	GPR21///RABGAP1
213341_at	1.14859	up	FEM1C
213348_at	1.4447	up	CDKN1C
213351_s_at	1.11838	up	TMCC1
213352_at	1.23779	up	TMCC1
213364_s_at	1.21937	up	SNX1
213422_s_at	1.2768	up	MXRA8
213543_at	1.24944	up	SGCD
213567_at	1.26207	up	KPNA4
213623_at	1.22961	up	KIF3A
213675_at	1.41395	up	PARVA
213709_at	1.35085	up	BHLHB9
213791_at	1.5868	up	PENK
213839_at	1.22511	up	CLMN
213844_at	1.25472	up	HOXA5
214081_at	1.32797	up	PLXDC1
214107_x_at	1.20387	up	LOC440434
214110_s_at	1.24829	up	LOC100996732///LOC645166///LOC654342
214179_s_at	1.21661	up	NFE2L1
214375_at	1.37103	up	PPFIBP1
214464_at	1.27425	up	CDC42BPA
214622_at	1.28602	up	CYP21A1P///CYP21A2
214862_x_at	1.39377	up
214881_s_at	1.13098	up	UBTF
214889_at	1.30472	up	FAM149A
214890_s_at	1.29395	up	FAM149A
214933_at	1.1166	up	CACNA1A
215016_x_at	1.16849	up	DST
215073_s_at	1.33251	up	NR2F2
215303_at	1.30703	up	DCLK1
215382_x_at	1.35872	up	TPSAB1///TPSB2
215513_at	1.15263	up	HYMAI
216215_s_at	1.25488	up	RBFOX2
216321_s_at	1.25007	up	NR3C1
216620_s_at	1.12622	up	ARHGEF10
216894_x_at	1.23866	up	CDKN1C
217380_s_at	1.19549	up	ADD3-AS1
217525_at	1.36523	up	OLFML1
217742_s_at	1.15289	up	WAC
217781_s_at	1.43604	up	ZNF106
217844_at	1.18155	up	CTDSP1
217906_at	1.2487	up	KLHDC2
218004_at	1.10854	up	BSDC1
218031_s_at	1.12136	up	FOXN3
218173_s_at	1.20442	up	WHSC1L1
218181_s_at	1.18257	up	MAP4K4
218184_at	1.15374	up	TULP4
218306_s_at	1.03308	up	HERC1
218312_s_at	1.19918	up	ZSCAN18
218407_x_at	1.12256	up	NENF
218496_at	1.10627	up	RNASEH1
218573_at	1.19121	up	MAGEH1
218638_s_at	1.47532	up	SPON2
218641_at	1.22851	up	C11orf95
218694_at	1.12644	up	ARMCX1
218706_s_at	1.15856	up	GRAMD3
218730_s_at	1.59627	up	OGN
218744_s_at	1.35226	up	PACSIN3
218974_at	1.2484	up	SOBP
218980_at	1.43258	up	FHOD3
219038_at	1.26976	up	MORC4
219114_at	1.23059	up	C3orf18
219132_at	1.34145	up	PELI2
219197_s_at	1.33997	up	SCUBE2
219381_at	1.16584	up	C5orf42
219534_x_at	1.29773	up	CDKN1C
219578_s_at	1.33401	up	CPEB1
219632_s_at	1.29088	up	TRPV1
219670_at	1.17606	up	BEND5
219685_at	1.52227	up	TMEM35
219700_at	1.35384	up	PLXDC1
219743_at	1.29431	up	HEY2
219770_at	1.14706	up	GTDC1
219779_at	1.43872	up	ZFHX4
219801_at	1.1875	up	ZNF34
219961_s_at	1.05508	up	KIZ
220213_at	1.16563	up	TSHZ2
220272_at	1.25747	up	BNC2
220319_s_at	1.13077	up	MYLIP
220326_s_at	1.22509	up	ARHGEF40
220351_at	1.60721	up	ACKR4
220504_at	1.6032	up	KERA
220617_s_at	1.35386	up	ZNF532
220952_s_at	1.24728	up	PLEKHA5
221030_s_at	1.32002	up	ARHGAP24
221045_s_at	1.38919	up	PER3
221276_s_at	1.40976	up	SYNC
221472_at	1.17242	up	SERINC3
221473_x_at	1.24332	up	SERINC3
221483_s_at	1.22281	up	ARPP19
221542_s_at	1.12117	up	ERLIN2
221555_x_at	1.16026	up	CDC14B
221667_s_at	1.33656	up	HSPB8
221742_at	1.08364	up	CELF1
221795_at	1.54984	up	NTRK2
221843_s_at	1.18638	up	TLDC1
221886_at	1.24355	up	DENND2A
221950_at	1.47297	up	EMX2
222106_at	1.44181	up	PRND
222288_at	1.54466	up
222344_at	1.53674	up
35147_at	1.34193	up	MCF2L
40524_at	1.24099	up	PTPN21
45297_at	1.37433	up	EHD2
45714_at	1.23736	up	HCFC1R1
48106_at	1.16763	up	SLC48A1
52255_s_at	1.43789	up	COL5A3
58780_s_at	1.23249	up	ARHGEF40
222449_at	1.17741	up	PMEPA1
222471_s_at	1.22128	up	KCMF1
222494_at	1.1413	up	FOXN3
222547_at	1.18018	up	MAP4K4
222548_s_at	1.22695	up	MAP4K4
222662_at	1.21521	up	PPP1R3B
222722_at	1.63341	up	OGN
222760_at	1.33052	up	ZNF703
223044_at	1.31668	up	SLC40A1
223125_s_at	1.17138	up	C1orf21
223126_s_at	1.21397	up	C1orf21
223279_s_at	1.3051	up	UACA
223311_s_at	1.17719	up	MTA3
223347_at	1.24616	up	MUM1
223366_at	1.34161	up	ZNF704
223422_s_at	1.16754	up	ARHGAP24
223492_s_at	1.20078	up	LRRFIP1
223610_at	1.21102	up	SEMA5B
223627_at	1.5884	up	MEX3B
223805_at	1.26663	up	OSBPL6
224013_s_at	1.35369	up	SOX7
224061_at	1.26532	up	INMT
224076_s_at	1.09669	up	WHSC1L1
224339_s_at	1.46199	up	ANGPTL1
224445_s_at	1.2023	up	ZFYVE21
224570_s_at	1.23636	up	IRF2BP2
224597_at	1.11064	up	LINC00657
224614_at	1.07619	up	DYNC1LI2
224616_at	1.22921	up	DYNC1LI2
224639_at	1.1997	up	SPPL3
224690_at	1.1968	up	FAM210B
224694_at	1.38736	up	ANTXR1
224698_at	1.122	up	ESYT2
224812_at	1.18769	up	HIBADH
224837_at	1.12157	up	FOXP1
224838_at	1.12634	up	FOXP1
224880_at	1.15669	up	RALA
224893_at	1.11893	up	ATL3
224894_at	1.23212	up	YAP1
224895_at	1.31196	up	YAP1
224940_s_at	1.48925	up	PAPPA
224942_at	1.3706	up	PAPPA
224970_at	1.43336	up	NFIA
225009_at	1.25564	up	CMTM4
225096_at	1.14511	up	COPRS
225147_at	1.24004	up	CYTH3
225162_at	1.39201	up	SH3D19
225198_at	1.17609	up	VAPA
225221_at	1.14065	up	ZKSCAN1
225225_at	1.18838	up	OIP5-AS1
225264_at	1.10645	up	RARS2
225274_at	1.16389	up	PCYOX1
225275_at	1.51414	up	EDIL3
225278_at	1.28195	up	PRKAB2
225320_at	1.19175	up	MCU
225332_at	1.11409	up	OIP5-AS1
225338_at	1.10046	up	ZYG11B
225350_s_at	1.16977	up	ZYG11B
225383_at	1.13483	up	ZNF275
225442_at	1.37701	up	DDR2
225445_at	1.22819	up	UBN2
225450_at	1.29455	up	AMOTL1
225498_at	1.23517	up	CHMP4B
225534_at	1.16584	up	SMIM19
225613_at	1.31647	up	MAST4
225629_s_at	1.20814	up	ZBTB4
225651_at	1.07365	up	UBE2E2
225665_at	1.16728	up	ZAK
225672_at	1.1667	up	GOLGA2
225681_at	1.60716	up	CTHRC1
225688_s_at	1.22003	up	PHLDB2
225689_at	1.08782	up	POMGNT2
225718_at	1.10958	up	KIAA1715
225731_at	1.21333	up	ANKRD50
225745_at	1.33281	up	LRP6
225793_at	1.14126	up	LIX1L
225845_at	1.19472	up	ZBTB44
225915_at	1.36965	up	CAB39L
225923_at	1.06954	up	VAPB
225980_at	1.15007	up	ELMSAN1
225998_at	1.24604	up	GAB1
226002_at	1.24481	up	GAB1
226018_at	1.46725	up	MTURN
226033_at	1.16141	up	USP31
226035_at	1.23918	up	USP31
226066_at	1.16188	up	MITF
226096_at	1.32832	up	FNDC5
226137_at	1.25433	up	ZFHX3
226183_at	1.21927	up	GSK3B
226188_at	1.23969	up	LGALSL
226192_at	1.42359	up	AR
226197_at	1.30826	up	AR
226198_at	1.19589	up	TOM1L2
226203_at	1.1372	up	MYO9A
226207_at	1.24546	up	RILPL1
226245_at	1.16497	up	KCTD1
226282_at	1.26649	up	PTPN14
226291_at	1.106	up	ALS2
226380_at	1.31124	up	PTPN21
226388_at	1.2447	up	TCEA3
226462_at	1.41567	up	STXBP6
226489_at	1.19967	up	TMCC3
226490_at	1.49851	up	NHSL1
226563_at	1.12475	up	SMAD2
226590_at	1.21985	up	ZNF618
226639_at	1.17975	up	SFT2D3
226666_at	1.27571	up	DAAM1
226676_at	1.23217	up	ZNF521
226677_at	1.30595	up	ZNF521
226685_at	1.23814	up	SNTB2
226705_at	1.26618	up	FGFR1
226751_at	1.25665	up	CNRIP1
226754_at	1.1699	up	ZNF251
226764_at	1.24051	up	ZNF827
226806_s_at	1.32012	up	NFIA
226842_at	1.07529	up	FBXL20
226902_at	1.33623	up	USP13
226930_at	1.75	up	FNDC1
226932_at	1.41468	up	SSPN
226959_at	1.25172	up	CAMK1D
226972_s_at	1.21195	up	CCDC136
227013_at	1.22588	up	LATS2
227035_x_at	1.21349	up	RP9P
227036_at	1.16278	up	RASAL2
227041_at	1.22509	up	SESTD1
227091_at	1.46736	up	CCDC146
227100_at	1.20315	up	B3GLCT
227108_at	1.2324	up	STARD9
227112_at	1.18415	up	TMCC1
227115_at	1.3432	up	LOC283140
227138_at	1.25179	up	CRTAP
227166_at	1.25753	up	DNAJC18
227242_s_at	1.38865	up	EBF3
227243_s_at	1.38606	up	EBF3
227254_at	1.182	up	POU2F1
227273_at	1.19295	up	BMPR1A
227298_at	1.18262	up	TRAM2-AS1
227312_at	1.28759	up	SNTB2
227319_at	1.1047	up	KLHL36
227326_at	1.20027	up	MXRA7
227390_at	1.48582	up	MEG3
227400_at	1.29583	up	NFIX
227401_at	1.36818	up	IL17D
227444_at	1.21369	up	ARMCX4
227455_at	1.16879	up	C6orf136
227478_at	1.21677	up	SETBP1
227486_at	1.11706	up	NT5E
227529_s_at	1.38105	up	AKAP12
227530_at	1.37041	up	AKAP12
227561_at	1.26592	up	DDR2
227566_at	1.6377	up	NTM
227590_at	1.10684	up	CDPF1
227630_at	1.08034	up	PPP2R5E
227646_at	1.21141	up	EBF1
227705_at	1.60379	up	TCEAL7
227713_at	1.11792	up	KATNAL1
227728_at	1.16042	up	PPM1A
227770_at	1.17447	up	COG8
227842_at	1.15565	up	RAB30
227847_at	1.17412	up	EPM2AIP1///TRANK1
227870_at	1.58162	up	IGDCC4
227997_at	1.36451	up	IL17RD
228045_at	1.32779	up	SUGT1
228046_at	1.17631	up	ZNF827
228160_at	1.19984	up	LINC00667
228255_at	1.26589	up	TMEM237
228310_at	1.18644	up	ENAH
228379_at	1.20568	up	NUTF2
228399_at	1.65767	up	OSR1
228535_at	1.22874	up	RAD1
228538_at	1.18255	up	ZNF662
228551_at	1.15844	up	DENND5B
228602_at	1.30838	up	SGCD
228605_at	1.23011	up	UBXN2A
228640_at	1.67286	up	PCDH7
228693_at	1.33791	up	CCDC50
228715_at	1.27643	up	ZCCHC12
228724_at	1.39253	up	TTLL7
228739_at	1.62191	up	CYS1
228740_at	1.61881	up	C14orf37
228811_at	1.28476	up
228827_at	1.19853	up	RUNX1T1
228839_s_at	1.22176	up	LOC642361
228882_at	1.4777	up	TUB
228906_at	1.35825	up	TET1
229118_at	1.78816	up	PRRG3
229218_at	1.2899	up	COL1A2
229265_at	1.29544	up	SKI
229394_s_at	1.16416	up	ARHGAP35
229504_at	1.27576	up	RAB23
229742_at	1.14206	up	C15orf61
229800_at	1.3016	up	DCLK1
229884_s_at	1.17253	up	MRPL2
229916_at	1.23603	up	ENPP6
230002_at	1.38121	up	GPSM2
230109_at	1.18465	up	PDE7B
230121_at	1.21655	up	SERTAD4-AS1
230218_at	1.46626	up	HIC1
230246_at	1.16573	up	PLAC9
230291_s_at	1.32334	up
230350_at	1.23417	up	TIAL1
230418_s_at	1.29621	up	GALNT16
230424_at	1.3426	up	NREP
230433_at	1.27424	up	LOC729970
230461_s_at	1.36442	up
230560_at	1.44473	up	STXBP6
230587_at	1.25378	up	STGC3
230589_at	1.24172	up	TRAF3IP2-AS1
230660_at	1.3633	up	SERTAD4
230715_at	1.33521	up	ZNF518B
230720_at	1.21158	up	RNF182
230730_at	1.31332	up	SGCD
230867_at	2.32741	up	COL6A6
230937_at	1.14915	up	LOC101929072///LOC285835
230963_at	1.35819	up	EMX2OS///EMX2OS
231034_s_at	1.38589	up
231067_s_at	1.37759	up	AKAP12
231296_at	1.20372	up
231337_at	1.17842	up	LOC100505498///TEX41
231384_at	1.20728	up	GRIN2A
231478_at	1.35964	up	LOC729966///PDE4C
231773_at	1.45311	up	ANGPTL1
231906_at	1.28038	up	HOXD8
231936_at	1.50322	up	HOXC9
231943_at	1.4142	up	ZFP28
232098_at	1.17557	up	DST
232204_at	1.20271	up	EBF1
232205_at	1.2489	up
232459_at	1.20712	up
232476_at	1.16955	up
232656_at	1.34236	up	NAALADL2
232686_at	1.22692	up	SIGLEC17P
232734_at	1.2476	up	TTC23
232871_at	1.28216	up
232899_at	1.09813	up	CENPBD1P1///LOC101928072///LOC101930129///LOC105371949///RPL23AP7///RPL23AP79///RPL23AP82
232914_s_at	1.23499	up	SYTL2
232924_at	1.45945	up	LRRC17
232930_at	1.24839	up	DOCK1
232947_at	1.52527	up
233047_at	1.36571	up	FRMD7
233057_at	1.17046	up	HSPB8
233123_at	1.45492	up	SLC40A1
233335_at	1.24379	up	ITGA11
233365_at	1.33752	up
233422_at	1.35546	up
233449_at	1.41364	up
233450_at	1.3163	up
233647_s_at	1.08886	up	CDADC1
233919_s_at	1.1699	up	HABP4
234105_at	1.46407	up
234300_s_at	1.19971	up	ZFP28
235072_s_at	1.25575	up	KIF13A
235079_at	1.33216	up	ZNF704
235109_at	1.2795	up	ZBED3
235142_at	1.33271	up	ZBTB8A
235309_at	1.22636	up	RPS15A
235371_at	1.51044	up	GXYLT2
235500_at	1.21499	up
235501_at	1.14145	up
235507_at	1.21123	up	PCMTD1
235533_at	1.19871	up	COX19
235559_at	1.20887	up	FAM188B///INMT-FAM188B
235570_at	1.30691	up	RBMS3
235601_at	1.12565	up
235606_at	1.23614	up	DUBR
235630_at	1.14511	up
235658_at	1.21113	up
235746_s_at	1.42284	up	PLA2R1
235758_at	1.36601	up	PNMA6A
235830_at	1.21274	up	NT5DC1
235836_at	1.26506	up	MXRA7
235867_at	1.32652	up	GSTM3
235876_at	1.21691	up	TMEM218
235912_at	1.20118	up
236046_at	1.28799	up	CCDC127
236105_at	1.14619	up	ZBTB10
236123_at	1.25477	up	WNT2B
236168_at	1.19478	up
236358_at	1.20822	up
236405_at	1.21726	up	FBXO41
236656_s_at	1.38244	up	LOC100288911
236675_at	1.21365	up	RPA1
236698_at	1.17027	up	DYNC1I2
236875_at	1.26784	up	LOC100130705
237043_at	1.31619	up
237491_at	1.35065	up
238078_at	1.13246	up	SEC22A
238106_at	1.31301	up
238115_at	1.21	up	DNAJC18
238172_at	1.08502	up
238204_at	1.45691	up
238468_at	1.14203	up	TNRC6B
238478_at	1.35555	up	BNC2
238494_at	1.20179	up	TRAF3IP1
238512_at	1.31857	up	WNT2B
238577_s_at	1.30944	up	TSHZ2
238613_at	1.26618	up	ZAK
238647_at	1.16791	up	C14orf28
238746_at	1.39895	up	PXMP4
238803_at	1.27549	up	HECTD2
238868_at	1.38119	up	UACA
239183_at	1.38894	up	ANGPTL1
239277_at	1.1391	up
239370_at	1.27971	up	LINC01133
239544_at	1.19183	up
239576_at	1.31587	up	MTUS1
239723_at	1.66766	up
240115_at	1.19211	up	LOC100286925
240259_at	1.31224	up	FLRT2///LOC100506718
240323_at	1.13736	up
240450_at	1.31671	up
240460_at	1.39409	up	LOC101929122
240717_at	1.46883	up	ABCB5
240758_at	1.30681	up
241370_at	1.21855	up	LOC286052///TMEM65
241470_x_at	1.41621	up	RASSF9
241509_at	1.26854	up
241631_at	1.23384	up	ARHGEF40
241700_at	1.283	up	ZFHX4
241931_at	1.35097	up	XG
242007_at	1.25234	up	FBXO30
242051_at	1.29845	up
242056_at	1.26927	up	TRIM45
242133_s_at	1.18478	up	LOC100996732
242186_x_at	1.53335	up	ADGRL3
242196_at	1.23141	up	ARHGAP32
242240_at	1.26488	up
242245_at	1.45418	up
242363_at	1.20544	up	DYNC1I2
242523_at	1.16222	up
242726_at	1.26693	up
242738_s_at	1.22502	up	ZFHX3
242979_at	1.34528	up	IRS1
243435_at	1.25544	up	KCNQ1OT1
243438_at	1.17249	up	PDE7B
243521_at	1.14053	up	ZXDA
244007_at	1.29099	up	ZNF462
244203_at	1.24588	up
244310_at	1.25591	up
244444_at	1.40365	up	PKD1L2
1552520_at	1.33111	up	TMEM74
1553243_at	1.40075	up	ITIH5
1553260_s_at	1.23672	up	ALS2CR11
1553960_at	1.31176	up	SNX21
1553961_s_at	1.19613	up	SNX21
1554213_at	1.36926	up	ARHGEF10
1554703_at	1.38314	up	ARHGEF10
1554863_s_at	1.48526	up	DOK5
1555131_a_at	1.33735	up	PER3
1555216_a_at	1.35983	up	TBX2-AS1
1555935_s_at	1.42688	up	HUNK
1555989_at	1.31639	up	DAAM1
1556000_s_at	1.11251	up	BTBD7
1556019_at	1.15128	up	GPR180
1556029_s_at	1.22253	up	NMNAT2
1556138_a_at	1.214	up
1556770_a_at	1.41697	up	FBXL13
1556773_at	1.34771	up
1556935_at	1.32951	up
1557133_at	1.30423	up	LINC00632
1557137_at	1.25356	up	TMEM17
1557283_a_at	1.30745	up	ZNF519
1557286_at	1.26287	up
1557394_at	1.33974	up	DLGAP4
1558027_s_at	1.25595	up	PRKAB2
1558139_at	1.13331	up	DUXAP8///LINC01296
1558391_s_at	1.2831	up	ZNF599
1558487_a_at	1.26411	up	TMED4
1558604_a_at	1.22098	up	SSBP2
1559997_x_at	1.32124	up	SAMD14
1560562_a_at	1.17872	up	ZNF677
1560763_at	1.29829	up
1561574_at	1.52585	up
1562189_at	1.35032	up
1562286_at	1.18733	up
1563498_s_at	1.19623	up	SLC25A45
1565692_at	1.24893	up
1565706_at	1.16641	up
1565756_a_at	1.24292	up	METAP1D
1565951_s_at	1.14993	up	CHML
1566571_at	1.27041	up
1568611_at	1.24016	up
1569069_s_at	1.18702	up	TDRD3
