# Supplementary material for: Common Transcriptomic Effects of Abatacept and Other DMARDs on Rheumatoid Arthritis Synovial Tissue
Source: Front Immunol. 2021 Aug 30;12:724895. doi: 10.3389/fimmu.2021.724895 (PMC8435834; doi:10.3389/fimmu.2021.724895)
Supplement: Supplementary file 4 [file Table_3.xlsx]

## Sheet: Feuil1
SUPPLEMENTARY TABLE 3
DMARD-downregulated genes that are: specific to T cell activation (n=80, column A)
specific to Myeloid leukocyte activation pathway (n=38, column C),
or common to both T cell activation and Myeloid leukocyte activation pathways (n=81, column E)
T cell activation ONLY (n=80 genes)		Myeloid leukocyte activation ONLY (n=38 genes)		Common to BOTH T cell activation AND Myeloid leukocyte activation (n=81 genes)
PPARD		HCK		CD180
PRF1		DOK3		LIG4
LST1		PLAC8		MT1G
IL7R		C1QA		HSPD1
XCL1		LCP2		MILR1
IFI16		S100A12		VSIG4
CLEC7A		SRGN		STK10
ZAP70		SLC2A3		HLA-F
CCL8		HLA-C		ADGRE2
JUNB		FCGR2A		PLAU
SLA2		FCN1		ADAM8
MUC1		CTSS		SBNO2
GBP1		CTSB		CLU
SLC39A8		SLC2A5		LBP
CD96		CCT8		ITGB2
SPOCK2		F13A1		LILRB2
VCAM1		GMFG		TLR2
SASH3		FCGR3B		CORO1A
WARS1		TIMP1		PLSCR1
CD3D		ARHGAP9		PIK3CD
PSMB8		NAMPT		CLEC4D
BTLA		HSPA6		RELB
LCK		CXCL6		TFRC
MAP3K8		CHI3L1		CCR2
PSME2		CD53		B4GALT1
SOD2		GCA		ICAM1
FAM20C		TLR1		CD40
IFITM1		FPR2		PRAM1
HLA-DPA1		SERPINA1		TNFRSF1B
IRF1		LOC102725035		HLA-B
CD1D		IL18RAP		SERPINF2
E2F1		MCEMP1		CD300LF
GPR18		SLC27A2		ALOX5
IL2RA		LAIR1		JAK3
NEDD9		ACP3		PLEK
PSMB10		GPR84		S100A8
RASSF5		FPR1		HAVCR2
CSF3R		HP		FERMT3
HLA-DOA				HLA-A
RARRES1				AIF1
HLA-G				CD86
CDKN3				NFKBIZ
GPR171				FCGR2B
FBXO2				SLC11A1
TNFAIP3				PRKCB
SLAMF8				CXCL1
CCL2				JAK2
HIF1A				MIR21
SOCS1				TNIP2
STAT1				PTPRJ
JAML				GPR183
MYO10				STAT3
RUNX1				LILRB1
CARD11				RAC2
H4C3				JMJD6
ID2				RAB27A
HDAC1				IL6
VAV1				ITGAL
TMEM176B				LILRB3
RASAL3				CST7
CYP1B1				SELL
PTPN2				BATF
H4C11				TNFSF13
C4BPB				CD2
ICOS				CCL19
TAPBPL				CD68
IL21R				IL27RA
BTN2A2				BCL3
IKZF1				SERPINB9
IL1B				CR1
SELE				PREX1
GTPBP4				FN1
PSMB9				PLA2G2A
HCLS1				S100A9
UBASH3A				HLA-E
DOCK8				FCER1G
CTLA4				PTPRC
PLA2G2D				ATM
WAS				CYRIB
ARHGDIB				CTSC
				CD14
